# Supplementary material for: The Interaction between CLSPN Gene Polymorphisms and Alcohol Consumption Contributes to Oral Cancer Progression
Source: Int J Mol Sci. 2024 Jan 16;25(2):1098. doi: 10.3390/ijms25021098 (PMC10816373; doi:10.3390/ijms25021098)
Supplement: Supplementary file 1 [file ijms-25-01098-s001.zip]

Archive with 1 entries (1 files):
- ijms-2726901-supplementary.pdf
